# Supplementary material for: Identification of biomarkers in nonalcoholic fatty liver disease: A machine learning method and experimental study
Source: Front Genet. 2022 Nov 7;13:1020899. doi: 10.3389/fgene.2022.1020899 (PMC9676265; doi:10.3389/fgene.2022.1020899)
Supplement: Supplementary file 1 [file DataSheet1.CSV]

Gene	GSE126848	GSE135251
RET	2.378638045	4.866466909
TREM2	2.242717513	2.5878949
FABP4	2.082988201	2.375078693
FMO1	1.749695254	2.335830477
AKR1B10	1.703001256	1.868222143
LPL	1.640206643	1.828508203
SPTBN5	1.600863936	1.822281943
TP53I3	1.569015002	1.720765354
FCAMR	1.387270135	1.654603567
COL5A3	1.316306915	1.493439639
CIDEC	1.31305013	1.443351622
TNFRSF12A	1.269526359	1.313782598
AKR1B15	1.218130531	1.307573166
HS3ST2	1.19210934	1.300401116
MMP9	1.141366469	1.223728119
DTNA	1.127763746	1.162409546
UGT3A2	1.103039294	1.152315127
SNAP25	1.075290667	1.061716581
FAM89A	-1.007956706	-1.000423079
CBLN4	-1.012684285	-1.002584541
DLK1	-1.019584257	-1.0026624
BMI1	-1.020330017	-1.00549681
WDR92	-1.021540956	-1.012660451
KLHDC1	-1.030880905	-1.014062264
MT1G	-1.034412807	-1.017629684
CXCL2	-1.035817239	-1.018784274
ID2	-1.036831914	-1.022690463
RNF138	-1.037572016	-1.023712894
MIA2	-1.047719997	-1.027027834
MYZAP	-1.056559395	-1.028693584
GPR183	-1.05986365	-1.031750207
TTC6	-1.076552367	-1.033468791
CSRNP1	-1.079144325	-1.033887285
MKX	-1.092021496	-1.035031702
LRRC15	-1.109872222	-1.035064574
PRIMA1	-1.118340589	-1.036068837
EDN1	-1.119424048	-1.03735371
KCNN3	-1.130919433	-1.051191883
GPM6B	-1.150656812	-1.053579979
NR4A2	-1.155158722	-1.059086887
GPAT3	-1.169913109	-1.060100307
SOCS3	-1.170045782	-1.068011273
DUSP2	-1.170336092	-1.068212755
INHBB	-1.186838722	-1.069410854
RHOB	-1.196097771	-1.075353755
KPNA5	-1.204218494	-1.077473133
ADAM23	-1.208349245	-1.082806709
JCHAIN	-1.213329054	-1.083148473
MT1E	-1.217084532	-1.083389318
PHLDA1	-1.230853409	-1.084285777
ST3GAL6	-1.233804004	-1.084780637
GJA1	-1.243528042	-1.085775352
KCNK1	-1.244961158	-1.087405642
DOK6	-1.248650645	-1.091345361
KLF4	-1.284968793	-1.098793478
ZNRF2	-1.291736633	-1.10174001
GABRG3	-1.298837121	-1.105075436
TBX18	-1.302007165	-1.108661727
FAM241A	-1.307955093	-1.113554551
NEGR1	-1.318126237	-1.114597986
SLC38A2	-1.320885342	-1.118043767
C9orf72	-1.322005696	-1.122692721
PRKG2	-1.325226151	-1.125510478
MAFF	-1.341281014	-1.130088089
SOCS1	-1.360705853	-1.13070505
ZFAND5	-1.364689945	-1.13790333
GADD45B	-1.386246845	-1.14690121
FBLN1	-1.394343701	-1.152348383
CCDC152	-1.416987774	-1.152670959
PDK4	-1.434119491	-1.158387642
PKIA	-1.445958488	-1.159385465
MEIOB	-1.446370671	-1.161015586
RGS1	-1.449934204	-1.167926096
ZNF503	-1.456583993	-1.168788355
DEPP1	-1.475817588	-1.177775531
EYA4	-1.485775096	-1.185024938
SOX17	-1.49053218	-1.190907597
SNCAIP	-1.491606742	-1.197215251
GSTM5	-1.508706434	-1.198720979
ACTN2	-1.509719922	-1.202382164
JUND	-1.527555448	-1.210910478
DNAJC12	-1.532823083	-1.223086495
SLC19A2	-1.536887062	-1.238811776
HPRT1	-1.552221363	-1.252998484
NR4A1	-1.569480786	-1.254203297
KCTD12	-1.574667474	-1.258849799
CNKSR2	-1.601236141	-1.259413956
NR0B2	-1.618174033	-1.262916819
C5orf49	-1.635445832	-1.277861306
RBMS1	-1.639411589	-1.284467954
IRS2	-1.645059249	-1.285700871
CXXC4	-1.669792359	-1.300121496
TRDN	-1.685254154	-1.3013899
PRDM1	-1.691531243	-1.328232018
ADAMTS1	-1.71356758	-1.339538928
CPNE6	-1.725523181	-1.351760431
APOL5	-1.735529549	-1.351955074
PLAG1	-1.757342341	-1.365597595
GRIP1	-1.78737395	-1.367560023
TMEM233	-1.789446945	-1.384186912
KL	-1.793994224	-1.385729397
SUSD5	-1.805779756	-1.39465458
JUNB	-1.843784822	-1.398589028
IL1RAP	-1.848378507	-1.398802547
CCN2	-1.891868362	-1.401164829
H4C11	-1.92917587	-1.408459329
RASL10A	-1.962068631	-1.413843253
POLR2J3	-1.96788369	-1.418488346
PTN	-1.968936413	-1.423218005
ART5	-1.973912236	-1.425854577
GATA3	-1.986636374	-1.426188333
HOXA3	-2.036730892	-1.436780437
CEBPB	-2.080311808	-1.44161627
PRKAR2B	-2.121874726	-1.447196137
FOXC1	-2.126109631	-1.525413424
FOS	-2.135820222	-1.531421903
GADD45G	-2.158188564	-1.563452885
TSPAN5	-2.17554565	-1.594915301
SOCS2	-2.21155694	-1.598639568
DIPK2A	-2.250703431	-1.600536899
NPAS3	-2.256981383	-1.648376808
CHIC1	-2.277700453	-1.651393126
PCK1	-2.298308867	-1.662332898
VAT1L	-2.32853416	-1.687258811
CDKN1C	-2.362004732	-1.699711387
CPEB3	-2.377901993	-1.734096058
IGFBP1	-2.420384275	-1.75711172
PPP1R3G	-2.422694644	-1.767462196
SLC22A10	-2.479172291	-1.783557836
UGT2A1	-2.515580328	-1.814850107
TENM3	-2.60233142	-1.816963349
CADM2	-2.621442301	-1.888608026
CTNNA3	-2.622252148	-1.988043118
MT1X	-2.69798354	-1.999491704
ANGPT2	-2.710993806	-2.012121433
CEBPD	-2.740749039	-2.205559957
GPR160	-2.827402467	-2.27546069
VIL1	-2.85900925	-2.278882167
ADCYAP1R1	-2.97989466	-2.346271601
BASP1	-3.004368898	-2.447448166
TNR	-3.071730822	-2.457750776
PELI2	-3.162469098	-2.507861065
FAM9B	-3.256138499	-2.99904216
RDH12	-3.352055595	-3.884154101
SLC16A9	-3.614681809	-4.180392324
CYP2C19	-3.624139057	-5.346199969
EGR1	-3.915767119	-5.498958755
